# Supplementary material for: Structural patterns of selection and diversity for Plasmodium vivax antigens DBP and AMA1
Source: Malar J. 2018 May 2;17:183. doi: 10.1186/s12936-018-2324-3 (PMC5930944; doi:10.1186/s12936-018-2324-3)
Supplement: Supplementary file 11 — Additional file 11. Table of highly polymorphic residues within PvAMA1. [file 12936_2018_2324_MOESM11_ESM.xlsx]

## Sheet: Polymorphic_Residues_AMA1
Residue	Normalized Shannon Entropy	Domain
384L	0.35	DII
112R	0.33	DI
227E	0.28	DI
189E	0.28	DI
132N	0.24	DI
210P	0.23	DI
107D	0.23	DI
228S	0.23	DI
140L	0.23	DI
42G	0.21	DI
288G	0.2	DII
438R	0.2	DIII
190K	0.19	DI
120K	0.19	DI
145E	0.18	DI
352K	0.18	DII
141A	0.18	DI
385E	0.17	DII
380Q	0.15	DII
66R	0.13	DI
130N	0.12	DI
445N	0.12	DIII
277E	0.11	DII
191T	0.11	DI
382V	0.08	DII
400K	0.08	DIII
253G	0.08	DII
44T	0.08	DI
368K	0.07	DII
218V	0.05	DI
133D	0.05	DI
471R	0.05	DIII
153M	0.04	DI
43P	0.04	DI
49T	0.04	DI
45V	0.04	DI
46E	0.04	DI
161L	0.04	DI
48S	0.04	DI
117G	0.04	DI
41K	0.04	DI
47R	0.04	DI
193H	0.04	DI
409Y	0.02	DIII
96V	0.02	DI
401K	0.02	DIII
126F	0.01	DI
172A	0.01	DI
359T	0.01	DII
51M	0.01	DI
86K	0.01	DI
268I	0.01	DII
353K	0.01	DII
412D	0.01	DIII
327V	0.01	DII
61K	0.01	DI
94C	0.01	DI
319M	0.01	DII
317R	0.01	DII
313R	0.01	DII
240R	0.01	DI
